# Supplementary material for: Cold Shock Proteins Balance Biofilm-Associated Antibiotic Resistance and Oxidative Vulnerability in Mycobacteria
Source: Microorganisms. 2025 Jul 7;13(7):1597. doi: 10.3390/microorganisms13071597 (PMC12300830; doi:10.3390/microorganisms13071597)
Supplement: Supplementary file 1 [file microorganisms-13-01597-s001.zip]

Archive with 1 entries (1 files):
- microorganisms-3695834-supplementary.pdf
